# Supplementary material for: Variant antigen repertoires in Trypanosoma congolense populations and experimental infections can be profiled from deep sequence data using universal protein motifs
Source: Genome Res. 2018 Sep;28(9):1383–94. doi: 10.1101/gr.234146.118 (PMC6120623; doi:10.1101/gr.234146.118)
Supplement: Supplemental Material [file supp_gr.234146.118_Supplemental_Material.zip]

Archive with 27 entries (24 files):
- Supplemental_Material/
- Supplemental_Material/.DS_Store
- Supplemental_Material/Supplemental_Fig_S1.tif
- Supplemental_Material/Supplemental_Fig_S2.tif
- Supplemental_Material/Supplemental_Fig_S3.tif
- Supplemental_Material/Supplemental_Fig_S4.tif
- Supplemental_Material/Supplemental_Fig_S5.tif
- Supplemental_Material/Supplemental_Fig_S6.tif
- Supplemental_Material/Supplemental_File_S1.zip
- Supplemental_Material/Supplemental_Material.docx
- Supplemental_Material/Supplemental_Methods.pdf
- Supplemental_Material/Supplemental_Table_S1.pdf
- Supplemental_Material/Supplemental_Table_S2.pdf
- __MACOSX/
- __MACOSX/Supplemental_Material/
- __MACOSX/Supplemental_Material/._.DS_Store
- __MACOSX/Supplemental_Material/._Supplemental_Fig_S1.tif
- __MACOSX/Supplemental_Material/._Supplemental_Fig_S2.tif
- __MACOSX/Supplemental_Material/._Supplemental_Fig_S3.tif
- __MACOSX/Supplemental_Material/._Supplemental_Fig_S4.tif
- __MACOSX/Supplemental_Material/._Supplemental_Fig_S5.tif
- __MACOSX/Supplemental_Material/._Supplemental_Fig_S6.tif
- __MACOSX/Supplemental_Material/._Supplemental_File_S1.zip
- __MACOSX/Supplemental_Material/._Supplemental_Material.docx
- __MACOSX/Supplemental_Material/._Supplemental_Methods.pdf
- __MACOSX/Supplemental_Material/._Supplemental_Table_S1.pdf
- __MACOSX/Supplemental_Material/._Supplemental_Table_S2.pdf
